# Supplementary material for: Flexoelectricity in Pyramid-Patterned Contact Areas of NOA/Ecoflex Triboelectric Nanogenerators
Source: Nanomaterials (Basel). 2026 Jul 11;16(14):855. doi: 10.3390/nano16140855 (PMC13415030; doi:10.3390/nano16140855)
Supplement: Supplementary file 1 [file nanomaterials-16-00855-s001.zip]

Archive with 1 entries (1 files):
- nanomaterials-4376024-supplementary.pdf
